# Supplementary material for: FDA-Approved Small Molecules in 2022: Clinical Uses and Their Synthesis
Source: Pharmaceutics. 2022 Nov 21;14(11):2538. doi: 10.3390/pharmaceutics14112538 (PMC9695118; doi:10.3390/pharmaceutics14112538)
Supplement: Supplementary file 1 [file pharmaceutics-14-02538-s001.zip]

Archive with 1 entries (1 files):
- pharmaceutics-2028373-supplementary.pdf
